# Supplementary material for: Inhibition of Breast Cancer Bone Metastasis by LRP5-Overexpressing Osteocytes via the LIMA1/MYO5B Signaling Axis
Source: Int J Mol Sci. 2026 Jan 13;27(2):777. doi: 10.3390/ijms27020777 (PMC12840822; doi:10.3390/ijms27020777)
Supplement: Supplementary file 1 [file ijms-27-00777-s001.zip]

Archive with 1 entries (1 files):
- ijms-4006460-supplementary.pdf
